# Supplementary material for: Excess all-cause mortality in Norway in 2024
Source: Scand J Public Health. 2025 Sep 8;54(4):418–24. doi: 10.1177/14034948251371830 (PMC13176487; doi:10.1177/14034948251371830)
Supplement: sj-xlsx-2-sjp-10.1177_14034948251371830 – Supplemental material for Excess all-cause mortality in Norway in 2024 [file sj-xlsx-2-sjp-10.1177_14034948251371830.xlsx]

## Sheet: Sheet1
model	sex	age_pretty	year	pop_n	deaths_n	expected_deaths	expected_deaths_pi	excess_value	excess_value_pi	excess_percent	excess_percent_pi
freeze2023	Total	0 years	2010	62064	171	161	133 to 192	10	-21 to 38	6.2	-10.9 to 28.6
freeze2023	Total	0 years	2011	61652	142	156	129 to 184	-14	-42 to 13	-9.0	-22.8 to 10.1
freeze2023	Total	0 years	2012	60466	150	149	124 to 176	1	-26 to 26	0.7	-14.8 to 21.0
freeze2023	Total	0 years	2013	60530	147	146	121 to 172	1	-25 to 26	0.7	-14.5 to 21.5
freeze2023	Total	0 years	2014	59335	144	140	116 to 165	4	-21 to 28	2.9	-12.7 to 24.1
freeze2023	Total	0 years	2015	59383	139	137	113 to 162	2	-23 to 26	1.5	-14.2 to 23.0
freeze2023	Total	0 years	2016	59396	128	134	110 to 159	-6	-31 to 18	-4.5	-19.5 to 16.4
freeze2023	Total	0 years	2017	59335	130	131	107 to 156	-1	-26 to 23	-0.8	-16.7 to 21.5
freeze2023	Total	0 years	2018	56965	129	122	99 to 148	7	-19 to 30	5.7	-12.8 to 30.3
freeze2023	Total	0 years	2019	55391	114	116	93 to 142	-2	-28 to 21	-1.7	-19.7 to 22.6
freeze2023	Total	0 years	2020	54827	92	113	89 to 139	-21	-47 to 3	-18.6	-33.8 to 3.4
freeze2023	Total	0 years	2021	53134	104	107	83 to 133	-3	-29 to 21	-2.8	-21.8 to 25.3
freeze2023	Total	0 years	2022	56458	97	111	86 to 140	-14	-43 to 11	-12.6	-30.7 to 12.8
freeze2023	Total	0 years	2023	51991	106	100	75 to 128	6	-22 to 31	6.0	-17.2 to 41.3
freeze2023	Total	0 years	2024	52408	111	101	76 to 129	10	-18 to 35	9.9	-14.0 to 46.1
freeze2023	Total	1-19 years	2010	1177693	189	173	143 to 207	16	-18 to 46	9.2	-8.7 to 32.2
freeze2023	Total	1-19 years	2012	1188099	171	165	138 to 195	6	-24 to 33	3.6	-12.3 to 23.9
freeze2023	Total	1-19 years	2013	1192923	157	161	135 to 190	-4	-33 to 22	-2.5	-17.4 to 16.3
freeze2023	Total	1-19 years	2014	1197315	143	158	132 to 185	-15	-42 to 11	-9.5	-22.7 to 8.3
freeze2023	Total	1-19 years	2015	1199516	134	154	128 to 180	-20	-46 to 6	-13.0	-25.6 to 4.7
freeze2023	Total	1-19 years	2016	1201383	151	150	125 to 176	1	-25 to 26	0.7	-14.2 to 20.8
freeze2023	Total	1-19 years	2017	1203395	154	146	121 to 173	8	-19 to 33	5.5	-11.0 to 27.3
freeze2023	Total	1-19 years	2018	1203928	129	142	117 to 170	-13	-41 to 12	-9.2	-24.1 to 10.3
freeze2023	Total	1-19 years	2019	1200066	161	138	112 to 166	23	-5 to 49	16.7	-3.0 to 43.8
freeze2023	Total	1-19 years	2020	1193922	162	134	107 to 163	28	-1 to 55	20.9	-0.6 to 51.4
freeze2023	Total	1-19 years	2021	1184656	153	129	102 to 159	24	-6 to 51	18.6	-3.8 to 50.0
freeze2023	Total	1-19 years	2022	1178276	152	125	98 to 156	27	-4 to 54	21.6	-2.6 to 55.1
freeze2023	Total	1-19 years	2023	1189436	193	123	95 to 156	70	37 to 98	56.9	23.7 to 103.2
freeze2023	Total	1-19 years	2024	1191874	168	123	95 to 156	45	12 to 73	36.6	7.7 to 76.8
freeze2023	Total	20-39 years	2010	1290078	815	796	727 to 869	19	-54 to 88	2.4	-6.2 to 12.1
freeze2023	Total	20-39 years	2011	1308640	835	783	716 to 852	52	-17 to 119	6.6	-2.0 to 16.6
freeze2023	Total	20-39 years	2012	1329961	739	772	708 to 838	-33	-99 to 31	-4.3	-11.8 to 4.4
freeze2023	Total	20-39 years	2013	1351016	752	760	698 to 825	-8	-73 to 54	-1.1	-8.8 to 7.7
freeze2023	Total	20-39 years	2014	1369155	738	747	686 to 810	-9	-72 to 52	-1.2	-8.9 to 7.6
freeze2023	Total	20-39 years	2015	1385790	682	733	673 to 795	-51	-113 to 9	-7.0	-14.2 to 1.3
freeze2023	Total	20-39 years	2016	1399008	719	717	657 to 779	2	-60 to 62	0.3	-7.7 to 9.4
freeze2023	Total	20-39 years	2017	1411265	663	701	641 to 763	-38	-100 to 22	-5.4	-13.1 to 3.4
freeze2023	Total	20-39 years	2018	1422329	710	684	623 to 748	26	-38 to 87	3.8	-5.1 to 14.0
freeze2023	Total	20-39 years	2019	1429788	709	666	604 to 731	43	-22 to 105	6.5	-3.0 to 17.4
freeze2023	Total	20-39 years	2020	1442299	691	651	588 to 718	40	-27 to 103	6.1	-3.8 to 17.5
freeze2023	Total	20-39 years	2021	1444431	639	632	568 to 701	7	-62 to 71	1.1	-8.8 to 12.5
freeze2023	Total	20-39 years	2022	1450705	672	616	550 to 686	56	-14 to 122	9.1	-2.0 to 22.2
freeze2023	Total	20-39 years	2023	1467482	776	603	534 to 676	173	100 to 242	28.7	14.8 to 45.3
freeze2023	Total	20-39 years	2024	1483617	716	609	541 to 683	107	33 to 175	17.6	4.8 to 32.3
freeze2023	Total	40-64 years	2010	1605691	5652	5608	5411 to 5809	44	-157 to 241	0.8	-2.7 to 4.5
freeze2023	Total	40-64 years	2011	1624089	5507	5498	5310 to 5687	9	-180 to 197	0.2	-3.2 to 3.7
freeze2023	Total	40-64 years	2012	1639330	5359	5380	5201 to 5561	-21	-202 to 158	-0.4	-3.6 to 3.0
freeze2023	Total	40-64 years	2013	1656192	5371	5269	5096 to 5444	102	-73 to 275	1.9	-1.3 to 5.4
freeze2023	Total	40-64 years	2014	1670693	5066	5151	4982 to 5322	-85	-256 to 84	-1.7	-4.8 to 1.7
freeze2023	Total	40-64 years	2015	1686811	4938	5041	4873 to 5210	-103	-272 to 65	-2.0	-5.2 to 1.3
freeze2023	Total	40-64 years	2016	1699098	4946	4921	4755 to 5089	25	-143 to 191	0.5	-2.8 to 4.0
freeze2023	Total	40-64 years	2017	1709500	4689	4798	4631 to 4966	-109	-277 to 58	-2.3	-5.6 to 1.3
freeze2023	Total	40-64 years	2018	1715972	4720	4667	4498 to 4838	53	-118 to 222	1.1	-2.4 to 4.9
freeze2023	Total	40-64 years	2019	1724126	4629	4544	4374 to 4720	85	-91 to 255	1.9	-1.9 to 5.8
freeze2023	Total	40-64 years	2020	1734716	4514	4433	4257 to 4611	81	-97 to 257	1.8	-2.1 to 6.0
freeze2023	Total	40-64 years	2021	1743406	4519	4318	4139 to 4502	201	17 to 380	4.7	0.4 to 9.2
freeze2023	Total	40-64 years	2022	1750357	4834	4202	4018 to 4390	632	444 to 816	15.0	10.1 to 20.3
freeze2023	Total	40-64 years	2023	1768614	4641	4112	3924 to 4308	529	333 to 717	12.9	7.7 to 18.3
freeze2023	Total	40-64 years	2024	1786136	4592	4153	3961 to 4350	439	242 to 631	10.6	5.6 to 15.9
freeze2023	Total	65-79 years	2010	502651	10567	10289	9920 to 10667	278	-100 to 647	2.7	-0.9 to 6.5
freeze2023	Total	65-79 years	2011	521090	10477	10436	10075 to 10806	41	-329 to 402	0.4	-3.0 to 4.0
freeze2023	Total	65-79 years	2012	546431	10725	10707	10349 to 11071	18	-346 to 376	0.2	-3.1 to 3.6
freeze2023	Total	65-79 years	2013	569029	10880	10907	10552 to 11272	-27	-392 to 328	-0.2	-3.5 to 3.1
freeze2023	Total	65-79 years	2014	591798	10787	11095	10737 to 11460	-308	-673 to 50	-2.8	-5.9 to 0.5
freeze2023	Total	65-79 years	2015	613865	10960	11255	10895 to 11623	-295	-663 to 65	-2.6	-5.7 to 0.6
freeze2023	Total	65-79 years	2016	635075	11244	11386	11018 to 11761	-142	-517 to 226	-1.2	-4.4 to 2.1
freeze2023	Total	65-79 years	2017	653842	11506	11463	11086 to 11850	43	-344 to 420	0.4	-2.9 to 3.8
freeze2023	Total	65-79 years	2018	673673	11682	11548	11157 to 11949	134	-267 to 525	1.2	-2.2 to 4.7
freeze2023	Total	65-79 years	2019	692842	11864	11611	11203 to 12027	253	-163 to 661	2.2	-1.4 to 5.9
freeze2023	Total	65-79 years	2020	711106	11950	11650	11222 to 12087	300	-137 to 728	2.6	-1.1 to 6.5
freeze2023	Total	65-79 years	2021	729335	12583	11683	11236 to 12145	900	438 to 1347	7.7	3.6 to 12.0
freeze2023	Total	65-79 years	2022	749181	13794	11732	11259 to 12220	2062	1574 to 2535	17.6	12.9 to 22.5
freeze2023	Total	65-79 years	2023	765101	13370	11713	11215 to 12220	1657	1150 to 2155	14.1	9.4 to 19.2
freeze2023	Total	65-79 years	2024	779683	13565	11934	11430 to 12453	1631	1112 to 2135	13.7	8.9 to 18.7
freeze2023	Total	80-89 years	2010	184367	15559	15665	15293 to 16041	-106	-482 to 266	-0.7	-3.0 to 1.7
freeze2023	Total	80-89 years	2011	182902	15301	15295	14942 to 15653	6	-352 to 359	0.0	-2.2 to 2.4
freeze2023	Total	80-89 years	2012	181642	15203	14942	14608 to 15283	261	-80 to 595	1.7	-0.5 to 4.1
freeze2023	Total	80-89 years	2013	180524	14644	14610	14287 to 14939	34	-295 to 357	0.2	-2.0 to 2.5
freeze2023	Total	80-89 years	2014	178365	13906	14198	13885 to 14515	-292	-609 to 21	-2.1	-4.2 to 0.2
freeze2023	Total	80-89 years	2015	176933	13890	13854	13545 to 14164	36	-274 to 345	0.3	-1.9 to 2.5
freeze2023	Total	80-89 years	2016	176079	13501	13552	13244 to 13862	-51	-361 to 257	-0.4	-2.6 to 1.9
freeze2023	Total	80-89 years	2017	176371	13484	13352	13043 to 13665	132	-181 to 441	1.0	-1.3 to 3.4
freeze2023	Total	80-89 years	2018	178060	13347	13258	12940 to 13578	89	-231 to 407	0.7	-1.7 to 3.1
freeze2023	Total	80-89 years	2019	181031	13150	13258	12928 to 13593	-108	-443 to 222	-0.8	-3.3 to 1.7
freeze2023	Total	80-89 years	2020	185480	13200	13360	13012 to 13710	-160	-510 to 188	-1.2	-3.7 to 1.4
freeze2023	Total	80-89 years	2021	190309	13673	13482	13116 to 13852	191	-179 to 557	1.4	-1.3 to 4.2
freeze2023	Total	80-89 years	2022	193735	14735	13499	13118 to 13888	1236	847 to 1617	9.2	6.1 to 12.3
freeze2023	Total	80-89 years	2023	200377	14231	13726	13316 to 14141	505	90 to 915	3.7	0.6 to 6.9
freeze2023	Total	80-89 years	2024	210751	14739	14459	14031 to 14894	280	-155 to 708	1.9	-1.0 to 5.0
freeze2023	Total	90+ years	2010	35655	8546	8454	8156 to 8760	92	-214 to 390	1.1	-2.4 to 4.8
freeze2023	Total	90+ years	2011	38251	8889	9011	8708 to 9321	-122	-432 to 181	-1.4	-4.6 to 2.1
freeze2023	Total	90+ years	2012	39941	9645	9345	9041 to 9655	300	-10 to 604	3.2	-0.1 to 6.7
freeze2023	Total	90+ years	2013	41061	9331	9545	9244 to 9851	-214	-520 to 87	-2.2	-5.3 to 0.9
freeze2023	Total	90+ years	2014	42395	9610	9793	9489 to 10105	-183	-495 to 121	-1.9	-4.9 to 1.3
freeze2023	Total	90+ years	2015	43504	9984	9981	9673 to 10295	3	-311 to 311	0.0	-3.0 to 3.2
freeze2023	Total	90+ years	2016	43946	10037	10021	9710 to 10338	16	-301 to 327	0.2	-2.9 to 3.4
freeze2023	Total	90+ years	2017	44609	10148	10107	9787 to 10430	41	-282 to 361	0.4	-2.7 to 3.7
freeze2023	Total	90+ years	2018	44692	10123	10059	9732 to 10392	64	-269 to 391	0.6	-2.6 to 4.0
freeze2023	Total	90+ years	2019	44968	10057	10057	9718 to 10403	0	-346 to 339	0.0	-3.3 to 3.5
freeze2023	Total	90+ years	2020	45230	10002	10047	9694 to 10408	-45	-406 to 308	-0.4	-3.9 to 3.2
freeze2023	Total	90+ years	2021	46098	10331	10173	9801 to 10556	158	-225 to 530	1.6	-2.1 to 5.4
freeze2023	Total	90+ years	2022	46558	11490	10206	9813 to 10610	1284	880 to 1677	12.6	8.3 to 17.1
freeze2023	Total	90+ years	2023	45983	10486	10009	9605 to 10428	477	58 to 881	4.8	0.6 to 9.2
freeze2023	Total	90+ years	2024	45734	10351	9960	9557 to 10376	391	-25 to 794	3.9	-0.2 to 8.3
freeze2023	Total	Total	2010	4858199	41499	41149	40510 to 41800	350	-301 to 989	0.9	-0.7 to 2.4
freeze2023	Total	Total	2012	4985870	41992	41463	40857 to 42080	529	-88 to 1135	1.3	-0.2 to 2.8
freeze2023	Total	Total	2013	5051275	41282	41402	40805 to 42005	-120	-723 to 477	-0.3	-1.7 to 1.2
freeze2023	Total	Total	2014	5109056	40394	41283	40690 to 41884	-889	-1490 to -296	-2.2	-3.6 to -0.7
freeze2023	Total	Total	2015	5165802	40727	41157	40562 to 41754	-430	-1027 to 165	-1.0	-2.5 to 0.4
freeze2023	Total	Total	2016	5213985	40726	40881	40281 to 41487	-155	-761 to 445	-0.4	-1.8 to 1.1
freeze2023	Total	Total	2017	5258317	40774	40700	40088 to 41314	74	-540 to 686	0.2	-1.3 to 1.7
freeze2023	Total	Total	2018	5295619	40840	40483	39856 to 41117	357	-277 to 984	0.9	-0.7 to 2.5
freeze2023	Total	Total	2019	5328212	40684	40394	39742 to 41054	290	-370 to 942	0.7	-0.9 to 2.4
freeze2023	Total	Total	2020	5367580	40611	40390	39706 to 41083	221	-472 to 905	0.5	-1.1 to 2.3
freeze2023	Total	Total	2021	5391369	42002	40527	39814 to 41252	1475	750 to 2188	3.6	1.8 to 5.5
freeze2023	Total	Total	2022	5425270	45774	40495	39744 to 41261	5279	4513 to 6030	13.0	10.9 to 15.2
freeze2023	Total	Total	2023	5488984	43803	40392	39603 to 41193	3411	2610 to 4200	8.4	6.3 to 10.6
freeze2023	Total	Total	2024	5550203	44242	41344	40542 to 42160	2898	2082 to 3700	7.0	4.9 to 9.1
freeze2023	Male	0 years	2010	31928	97	92	71 to 116	5	-19 to 26	5.4	-16.4 to 36.6
freeze2023	Male	0 years	2011	31573	92	89	69 to 110	3	-18 to 23	3.4	-16.4 to 33.3
freeze2023	Male	0 years	2012	31136	87	85	66 to 106	2	-19 to 21	2.4	-17.9 to 31.8
freeze2023	Male	0 years	2013	31026	68	82	64 to 102	-14	-34 to 4	-17.1	-33.3 to 6.2
freeze2023	Male	0 years	2014	30330	80	78	60 to 97	2	-17 to 20	2.6	-17.5 to 33.3
freeze2023	Male	0 years	2015	30544	80	76	59 to 95	4	-15 to 21	5.3	-15.8 to 35.6
freeze2023	Male	0 years	2016	30545	71	74	57 to 93	-3	-22 to 14	-4.1	-23.7 to 24.6
freeze2023	Male	0 years	2017	30650	67	72	55 to 91	-5	-24 to 12	-6.9	-26.4 to 21.8
freeze2023	Male	0 years	2018	29337	70	67	50 to 86	3	-16 to 20	4.5	-18.6 to 40.0
freeze2023	Male	0 years	2019	28556	69	63	47 to 83	6	-14 to 22	9.5	-16.9 to 46.8
freeze2023	Male	0 years	2020	28208	57	61	44 to 80	-4	-23 to 13	-6.6	-28.8 to 29.5
freeze2023	Male	0 years	2021	27129	57	57	40 to 77	0	-20 to 17	0.0	-26.0 to 42.5
freeze2023	Male	0 years	2022	28886	56	59	41 to 80	-3	-24 to 15	-5.1	-30.0 to 36.6
freeze2023	Male	0 years	2023	26681	61	53	36 to 74	8	-13 to 25	15.1	-17.6 to 69.4
freeze2023	Male	0 years	2024	26771	66	53	36 to 74	13	-8 to 30	24.5	-10.8 to 83.3
freeze2023	Male	1-19 years	2010	604073	111	102	79 to 128	9	-17 to 32	8.8	-13.3 to 40.5
freeze2023	Male	1-19 years	2012	609786	98	99	78 to 122	-1	-24 to 20	-1.0	-19.7 to 25.6
freeze2023	Male	1-19 years	2013	611916	94	97	77 to 119	-3	-25 to 17	-3.1	-21.0 to 22.1
freeze2023	Male	1-19 years	2014	614151	95	96	76 to 117	-1	-22 to 19	-1.0	-18.8 to 25.0
freeze2023	Male	1-19 years	2015	615093	88	94	74 to 115	-6	-27 to 14	-6.4	-23.5 to 18.9
freeze2023	Male	1-19 years	2016	616165	87	92	72 to 113	-5	-26 to 15	-5.4	-23.0 to 20.8
freeze2023	Male	1-19 years	2017	618073	93	90	71 to 112	3	-19 to 22	3.3	-17.0 to 31.0
freeze2023	Male	1-19 years	2018	618547	77	89	69 to 111	-12	-34 to 8	-13.5	-30.6 to 11.6
freeze2023	Male	1-19 years	2019	616605	104	87	66 to 109	17	-5 to 38	19.5	-4.6 to 57.6
freeze2023	Male	1-19 years	2020	613090	99	84	64 to 108	15	-9 to 35	17.9	-8.3 to 54.7
freeze2023	Male	1-19 years	2021	608154	95	82	61 to 106	13	-11 to 34	15.9	-10.4 to 55.7
freeze2023	Male	1-19 years	2022	604702	99	80	58 to 105	19	-6 to 41	23.8	-5.7 to 70.7
freeze2023	Male	1-19 years	2023	610664	125	79	57 to 106	46	19 to 68	58.2	17.9 to 119.3
freeze2023	Male	1-19 years	2024	612858	97	79	57 to 106	18	-9 to 40	22.8	-8.5 to 70.2
freeze2023	Male	20-39 years	2010	657179	565	564	505 to 626	1	-61 to 60	0.2	-9.7 to 11.9
freeze2023	Male	20-39 years	2011	666928	592	554	498 to 613	38	-21 to 94	6.9	-3.4 to 18.9
freeze2023	Male	20-39 years	2012	680041	539	547	493 to 604	-8	-65 to 46	-1.5	-10.8 to 9.3
freeze2023	Male	20-39 years	2013	692541	534	540	487 to 595	-6	-61 to 47	-1.1	-10.3 to 9.7
freeze2023	Male	20-39 years	2014	702266	545	530	478 to 584	15	-39 to 67	2.8	-6.7 to 14.0
freeze2023	Male	20-39 years	2015	711865	462	520	469 to 574	-58	-112 to -7	-11.2	-19.5 to -1.5
freeze2023	Male	20-39 years	2016	719238	500	509	458 to 562	-9	-62 to 42	-1.8	-11.0 to 9.2
freeze2023	Male	20-39 years	2017	725364	465	497	446 to 551	-32	-86 to 19	-6.4	-15.6 to 4.3
freeze2023	Male	20-39 years	2018	730521	523	485	433 to 539	38	-16 to 90	7.8	-3.0 to 20.8
freeze2023	Male	20-39 years	2019	733676	494	471	419 to 527	23	-33 to 75	4.9	-6.3 to 17.9
freeze2023	Male	20-39 years	2020	740591	477	461	407 to 518	16	-41 to 70	3.5	-7.9 to 17.2
freeze2023	Male	20-39 years	2021	741820	436	447	392 to 506	-11	-70 to 44	-2.5	-13.8 to 11.2
freeze2023	Male	20-39 years	2022	745442	468	435	379 to 496	33	-28 to 89	7.6	-5.6 to 23.5
freeze2023	Male	20-39 years	2023	751466	531	425	367 to 487	106	44 to 164	24.9	9.0 to 44.7
freeze2023	Male	20-39 years	2024	758644	504	429	371 to 492	75	12 to 133	17.5	2.4 to 35.8
freeze2023	Male	40-64 years	2010	818894	3464	3439	3282 to 3601	25	-137 to 182	0.7	-3.8 to 5.5
freeze2023	Male	40-64 years	2011	828800	3359	3369	3221 to 3522	-10	-163 to 138	-0.3	-4.6 to 4.3
freeze2023	Male	40-64 years	2012	837553	3316	3296	3154 to 3442	20	-126 to 162	0.6	-3.7 to 5.1
freeze2023	Male	40-64 years	2013	847098	3301	3227	3089 to 3368	74	-67 to 212	2.3	-2.0 to 6.9
freeze2023	Male	40-64 years	2014	854716	3086	3151	3017 to 3288	-65	-202 to 69	-2.1	-6.1 to 2.3
freeze2023	Male	40-64 years	2015	863120	3014	3081	2947 to 3216	-67	-202 to 67	-2.2	-6.3 to 2.3
freeze2023	Male	40-64 years	2016	869158	3011	3003	2871 to 3137	8	-126 to 140	0.3	-4.0 to 4.9
freeze2023	Male	40-64 years	2017	873663	2846	2921	2790 to 3057	-75	-211 to 56	-2.6	-6.9 to 2.0
freeze2023	Male	40-64 years	2018	876441	2849	2837	2703 to 2974	12	-125 to 146	0.4	-4.2 to 5.4
freeze2023	Male	40-64 years	2019	880501	2839	2758	2623 to 2898	81	-59 to 216	2.9	-2.0 to 8.2
freeze2023	Male	40-64 years	2020	886546	2740	2689	2551 to 2831	51	-91 to 189	1.9	-3.2 to 7.4
freeze2023	Male	40-64 years	2021	891197	2765	2616	2475 to 2762	149	3 to 290	5.7	0.1 to 11.7
freeze2023	Male	40-64 years	2022	894482	2968	2542	2397 to 2691	426	277 to 571	16.8	10.3 to 23.8
freeze2023	Male	40-64 years	2023	901669	2789	2480	2332 to 2634	309	155 to 457	12.5	5.9 to 19.6
freeze2023	Male	40-64 years	2024	909889	2817	2503	2352 to 2659	314	158 to 465	12.5	5.9 to 19.8
freeze2023	Male	65-79 years	2010	237038	6192	6052	5758 to 6357	140	-165 to 434	2.3	-2.6 to 7.5
freeze2023	Male	65-79 years	2011	247108	6257	6128	5841 to 6424	129	-167 to 416	2.1	-2.6 to 7.1
freeze2023	Male	65-79 years	2012	260685	6179	6280	5996 to 6570	-101	-391 to 183	-1.6	-6.0 to 3.1
freeze2023	Male	65-79 years	2013	272830	6360	6384	6103 to 6676	-24	-316 to 257	-0.4	-4.7 to 4.2
freeze2023	Male	65-79 years	2014	285013	6362	6478	6193 to 6770	-116	-408 to 169	-1.8	-6.0 to 2.7
freeze2023	Male	65-79 years	2015	296678	6408	6550	6264 to 6844	-142	-436 to 144	-2.2	-6.4 to 2.3
freeze2023	Male	65-79 years	2016	307971	6493	6605	6313 to 6905	-112	-412 to 180	-1.7	-6.0 to 2.9
freeze2023	Male	65-79 years	2017	318021	6561	6625	6327 to 6931	-64	-370 to 234	-1.0	-5.3 to 3.7
freeze2023	Male	65-79 years	2018	328473	6765	6647	6338 to 6964	118	-199 to 427	1.8	-2.9 to 6.7
freeze2023	Male	65-79 years	2019	338253	6822	6649	6329 to 6979	173	-157 to 493	2.6	-2.2 to 7.8
freeze2023	Male	65-79 years	2020	347693	6917	6638	6306 to 6982	279	-65 to 611	4.2	-0.9 to 9.7
freeze2023	Male	65-79 years	2021	357119	7232	6623	6277 to 6986	609	246 to 955	9.2	3.5 to 15.2
freeze2023	Male	65-79 years	2022	367173	7954	6615	6250 to 6995	1339	959 to 1704	20.2	13.7 to 27.3
freeze2023	Male	65-79 years	2023	374765	7729	6559	6178 to 6952	1170	777 to 1551	17.8	11.2 to 25.1
freeze2023	Male	65-79 years	2024	381650	7730	6678	6293 to 7081	1052	649 to 1437	15.8	9.2 to 22.8
freeze2023	Male	80-89 years	2010	68743	7100	7175	6929 to 7426	-75	-326 to 171	-1.0	-4.4 to 2.5
freeze2023	Male	80-89 years	2011	69141	7089	7066	6831 to 7304	23	-215 to 258	0.3	-2.9 to 3.8
freeze2023	Male	80-89 years	2012	69442	7062	6948	6724 to 7176	114	-114 to 338	1.6	-1.6 to 5.0
freeze2023	Male	80-89 years	2013	69810	6875	6839	6621 to 7061	36	-186 to 254	0.5	-2.6 to 3.8
freeze2023	Male	80-89 years	2014	69691	6529	6685	6474 to 6899	-156	-370 to 55	-2.3	-5.4 to 0.8
freeze2023	Male	80-89 years	2015	69855	6618	6561	6351 to 6773	57	-155 to 267	0.9	-2.3 to 4.2
freeze2023	Male	80-89 years	2016	69914	6389	6429	6220 to 6640	-40	-251 to 169	-0.6	-3.8 to 2.7
freeze2023	Male	80-89 years	2017	70833	6420	6377	6166 to 6592	43	-172 to 254	0.7	-2.6 to 4.1
freeze2023	Male	80-89 years	2018	72265	6441	6370	6154 to 6591	71	-150 to 287	1.1	-2.3 to 4.7
freeze2023	Male	80-89 years	2019	74309	6344	6413	6184 to 6646	-69	-302 to 160	-1.1	-4.5 to 2.6
freeze2023	Male	80-89 years	2020	77011	6456	6508	6268 to 6752	-52	-296 to 188	-0.8	-4.4 to 3.0
freeze2023	Male	80-89 years	2021	79887	6631	6610	6355 to 6869	21	-238 to 276	0.3	-3.5 to 4.3
freeze2023	Male	80-89 years	2022	82317	7384	6669	6401 to 6944	715	440 to 983	10.7	6.3 to 15.4
freeze2023	Male	80-89 years	2023	85866	6993	6811	6523 to 7106	182	-113 to 470	2.7	-1.6 to 7.2
freeze2023	Male	80-89 years	2024	91498	7348	7257	6953 to 7570	91	-222 to 395	1.3	-2.9 to 5.7
freeze2023	Male	90+ years	2010	8897	2498	2439	2304 to 2579	59	-81 to 194	2.4	-3.1 to 8.4
freeze2023	Male	90+ years	2011	9688	2539	2628	2489 to 2771	-89	-232 to 50	-3.4	-8.4 to 2.0
freeze2023	Male	90+ years	2012	10228	2791	2744	2605 to 2887	47	-96 to 186	1.7	-3.3 to 7.1
freeze2023	Male	90+ years	2013	10687	2744	2836	2697 to 2980	-92	-236 to 47	-3.2	-7.9 to 1.7
freeze2023	Male	90+ years	2014	11267	3009	2958	2816 to 3104	51	-95 to 193	1.7	-3.1 to 6.9
freeze2023	Male	90+ years	2015	11669	3070	3031	2887 to 3179	39	-109 to 183	1.3	-3.4 to 6.3
freeze2023	Male	90+ years	2016	12120	3132	3114	2964 to 3266	18	-134 to 168	0.6	-4.1 to 5.7
freeze2023	Male	90+ years	2017	12526	3197	3184	3030 to 3343	13	-146 to 167	0.4	-4.4 to 5.5
freeze2023	Male	90+ years	2018	12787	3145	3215	3055 to 3380	-70	-235 to 90	-2.2	-7.0 to 2.9
freeze2023	Male	90+ years	2019	13173	3307	3277	3107 to 3451	30	-144 to 200	0.9	-4.2 to 6.4
freeze2023	Male	90+ years	2020	13423	3297	3304	3126 to 3486	-7	-189 to 171	-0.2	-5.4 to 5.5
freeze2023	Male	90+ years	2021	13953	3362	3397	3207 to 3595	-35	-233 to 155	-1.0	-6.5 to 4.8
freeze2023	Male	90+ years	2022	14330	3953	3452	3249 to 3663	501	290 to 704	14.5	7.9 to 21.7
freeze2023	Male	90+ years	2023	14359	3649	3421	3210 to 3643	228	6 to 439	6.7	0.2 to 13.7
freeze2023	Male	90+ years	2024	14408	3625	3433	3221 to 3655	192	-30 to 404	5.6	-0.8 to 12.5
freeze2023	Male	Total	2010	2426752	20027	19866	19424 to 20317	161	-290 to 603	0.8	-1.4 to 3.1
freeze2023	Male	Total	2012	2498871	20072	20001	19583 to 20426	71	-354 to 489	0.4	-1.7 to 2.5
freeze2023	Male	Total	2013	2535908	19976	20008	19598 to 20426	-32	-450 to 378	-0.2	-2.2 to 1.9
freeze2023	Male	Total	2014	2567434	19706	19978	19568 to 20393	-272	-687 to 138	-1.4	-3.4 to 0.7
freeze2023	Male	Total	2015	2598824	19740	19915	19505 to 20331	-175	-591 to 235	-0.9	-2.9 to 1.2
freeze2023	Male	Total	2016	2625111	19683	19828	19413 to 20249	-145	-566 to 270	-0.7	-2.8 to 1.4
freeze2023	Male	Total	2017	2649130	19649	19770	19347 to 20200	-121	-551 to 302	-0.6	-2.7 to 1.6
freeze2023	Male	Total	2018	2668371	19870	19713	19277 to 20155	157	-285 to 593	0.8	-1.4 to 3.1
freeze2023	Male	Total	2019	2685073	19979	19722	19269 to 20183	257	-204 to 710	1.3	-1.0 to 3.7
freeze2023	Male	Total	2020	2706562	20043	19748	19274 to 20229	295	-186 to 769	1.5	-0.9 to 4.0
freeze2023	Male	Total	2021	2719259	20578	19836	19340 to 20344	742	234 to 1238	3.7	1.2 to 6.4
freeze2023	Male	Total	2022	2737332	22882	19855	19332 to 20391	3027	2491 to 3550	15.2	12.2 to 18.4
freeze2023	Male	Total	2023	2765470	21877	19832	19283 to 20391	2045	1486 to 2594	10.3	7.3 to 13.5
freeze2023	Male	Total	2024	2795718	22187	20437	19878 to 21017	1750	1170 to 2309	8.6	5.6 to 11.6
freeze2023	Female	0 years	2010	30136	74	68	50 to 89	6	-15 to 24	8.8	-16.9 to 48.0
freeze2023	Female	0 years	2011	30079	50	67	50 to 86	-17	-36 to 0	-25.4	-41.9 to 0.0
freeze2023	Female	0 years	2012	29330	63	64	48 to 82	-1	-19 to 15	-1.6	-23.2 to 31.2
freeze2023	Female	0 years	2013	29504	79	64	48 to 81	15	-2 to 31	23.4	-2.5 to 64.6
freeze2023	Female	0 years	2014	29005	64	62	46 to 79	2	-15 to 18	3.2	-19.0 to 39.1
freeze2023	Female	0 years	2015	28839	59	60	45 to 77	-1	-18 to 14	-1.7	-23.4 to 31.1
freeze2023	Female	0 years	2016	28851	57	59	44 to 76	-2	-19 to 13	-3.4	-25.0 to 29.5
freeze2023	Female	0 years	2017	28685	63	58	43 to 75	5	-12 to 20	8.6	-16.0 to 46.5
freeze2023	Female	0 years	2018	27628	59	55	40 to 73	4	-14 to 19	7.3	-19.2 to 47.5
freeze2023	Female	0 years	2019	26835	45	53	37 to 70	-8	-25 to 8	-15.1	-35.7 to 21.6
freeze2023	Female	0 years	2020	26619	35	51	36 to 70	-16	-35 to -1	-31.4	-50.0 to -2.8
freeze2023	Female	0 years	2021	26005	47	49	34 to 68	-2	-21 to 13	-4.1	-30.9 to 38.2
freeze2023	Female	0 years	2022	27572	41	52	35 to 72	-11	-31 to 6	-21.2	-43.1 to 17.1
freeze2023	Female	0 years	2023	25310	45	47	30 to 67	-2	-22 to 15	-4.3	-32.8 to 50.0
freeze2023	Female	0 years	2024	25637	45	47	31 to 67	-2	-22 to 14	-4.3	-32.8 to 45.2
freeze2023	Female	1-19 years	2010	573620	78	71	52 to 93	7	-15 to 26	9.9	-16.1 to 50.0
freeze2023	Female	1-19 years	2012	578313	73	66	49 to 85	7	-12 to 24	10.6	-14.1 to 49.0
freeze2023	Female	1-19 years	2013	581007	63	64	48 to 82	-1	-19 to 15	-1.6	-23.2 to 31.2
freeze2023	Female	1-19 years	2014	583164	48	62	46 to 79	-14	-31 to 2	-22.6	-39.2 to 4.3
freeze2023	Female	1-19 years	2015	584423	46	60	44 to 77	-14	-31 to 2	-23.3	-40.3 to 4.5
freeze2023	Female	1-19 years	2016	585218	64	57	42 to 74	7	-10 to 22	12.3	-13.5 to 52.4
freeze2023	Female	1-19 years	2017	585322	61	55	40 to 72	6	-11 to 21	10.9	-15.3 to 52.5
freeze2023	Female	1-19 years	2018	585381	52	53	38 to 70	-1	-18 to 14	-1.9	-25.7 to 36.8
freeze2023	Female	1-19 years	2019	583461	57	51	36 to 68	6	-11 to 21	11.8	-16.2 to 58.3
freeze2023	Female	1-19 years	2020	580832	63	49	34 to 67	14	-4 to 29	28.6	-6.0 to 85.3
freeze2023	Female	1-19 years	2021	576502	58	47	31 to 65	11	-7 to 27	23.4	-10.8 to 87.1
freeze2023	Female	1-19 years	2022	573574	53	45	29 to 64	8	-11 to 24	17.8	-17.2 to 82.8
freeze2023	Female	1-19 years	2023	578772	68	43	28 to 63	25	5 to 40	58.1	7.9 to 142.9
freeze2023	Female	1-19 years	2024	579016	71	43	28 to 63	28	8 to 43	65.1	12.7 to 153.6
freeze2023	Female	20-39 years	2010	632899	250	232	197 to 270	18	-20 to 53	7.8	-7.4 to 26.9
freeze2023	Female	20-39 years	2011	641712	243	228	194 to 264	15	-21 to 49	6.6	-8.0 to 25.3
freeze2023	Female	20-39 years	2012	649920	200	224	192 to 259	-24	-59 to 8	-10.7	-22.8 to 4.2
freeze2023	Female	20-39 years	2013	658475	218	221	189 to 254	-3	-36 to 29	-1.4	-14.2 to 15.3
freeze2023	Female	20-39 years	2014	666889	193	217	186 to 249	-24	-56 to 7	-11.1	-22.5 to 3.8
freeze2023	Female	20-39 years	2015	673925	220	213	182 to 245	7	-25 to 38	3.3	-10.2 to 20.9
freeze2023	Female	20-39 years	2016	679770	219	208	177 to 241	11	-22 to 42	5.3	-9.1 to 23.7
freeze2023	Female	20-39 years	2017	685901	198	204	173 to 237	-6	-39 to 25	-2.9	-16.5 to 14.5
freeze2023	Female	20-39 years	2018	691808	187	199	168 to 233	-12	-46 to 19	-6.0	-19.7 to 11.3
freeze2023	Female	20-39 years	2019	696112	215	195	163 to 229	20	-14 to 52	10.3	-6.1 to 31.9
freeze2023	Female	20-39 years	2020	701708	214	190	158 to 226	24	-12 to 56	12.6	-5.3 to 35.4
freeze2023	Female	20-39 years	2021	702611	203	185	152 to 221	18	-18 to 51	9.7	-8.1 to 33.6
freeze2023	Female	20-39 years	2022	705263	204	180	147 to 218	24	-14 to 57	13.3	-6.4 to 38.8
freeze2023	Female	20-39 years	2023	716016	245	178	143 to 217	67	28 to 102	37.6	12.9 to 71.3
freeze2023	Female	20-39 years	2024	724973	212	180	144 to 219	32	-7 to 68	17.8	-3.2 to 47.2
freeze2023	Female	40-64 years	2010	786797	2188	2168	2051 to 2289	20	-101 to 137	0.9	-4.4 to 6.7
freeze2023	Female	40-64 years	2011	795289	2148	2128	2016 to 2243	20	-95 to 132	0.9	-4.2 to 6.5
freeze2023	Female	40-64 years	2012	801777	2043	2083	1976 to 2193	-40	-150 to 67	-1.9	-6.8 to 3.4
freeze2023	Female	40-64 years	2013	809094	2070	2042	1938 to 2148	28	-78 to 132	1.4	-3.6 to 6.8
freeze2023	Female	40-64 years	2014	815977	1980	2000	1898 to 2103	-20	-123 to 82	-1.0	-5.8 to 4.3
freeze2023	Female	40-64 years	2015	823691	1924	1960	1860 to 2062	-36	-138 to 64	-1.8	-6.7 to 3.4
freeze2023	Female	40-64 years	2016	829940	1935	1918	1818 to 2020	17	-85 to 117	0.9	-4.2 to 6.4
freeze2023	Female	40-64 years	2017	835837	1843	1876	1774 to 1979	-33	-136 to 69	-1.8	-6.9 to 3.9
freeze2023	Female	40-64 years	2018	839531	1871	1830	1727 to 1934	41	-63 to 144	2.2	-3.3 to 8.3
freeze2023	Female	40-64 years	2019	843625	1790	1786	1682 to 1892	4	-102 to 108	0.2	-5.4 to 6.4
freeze2023	Female	40-64 years	2020	848170	1774	1743	1637 to 1853	31	-79 to 137	1.8	-4.3 to 8.4
freeze2023	Female	40-64 years	2021	852209	1754	1701	1592 to 1814	53	-60 to 162	3.1	-3.3 to 10.2
freeze2023	Female	40-64 years	2022	855875	1866	1659	1547 to 1775	207	91 to 319	12.5	5.1 to 20.6
freeze2023	Female	40-64 years	2023	866945	1852	1632	1516 to 1753	220	99 to 336	13.5	5.6 to 22.2
freeze2023	Female	40-64 years	2024	876247	1775	1649	1533 to 1771	126	4 to 242	7.6	0.2 to 15.8
freeze2023	Female	65-79 years	2010	265613	4375	4236	4015 to 4465	139	-90 to 360	3.3	-2.0 to 9.0
freeze2023	Female	65-79 years	2011	273982	4220	4306	4091 to 4529	-86	-309 to 129	-2.0	-6.8 to 3.2
freeze2023	Female	65-79 years	2012	285746	4546	4426	4211 to 4647	120	-101 to 335	2.7	-2.2 to 8.0
freeze2023	Female	65-79 years	2013	296199	4520	4522	4309 to 4741	-2	-221 to 211	-0.0	-4.7 to 4.9
freeze2023	Female	65-79 years	2014	306785	4425	4616	4401 to 4837	-191	-412 to 24	-4.1	-8.5 to 0.5
freeze2023	Female	65-79 years	2015	317187	4552	4704	4485 to 4926	-152	-374 to 67	-3.2	-7.6 to 1.5
freeze2023	Female	65-79 years	2016	327104	4751	4780	4556 to 5010	-29	-259 to 195	-0.6	-5.2 to 4.3
freeze2023	Female	65-79 years	2017	335821	4945	4837	4607 to 5074	108	-129 to 338	2.2	-2.5 to 7.3
freeze2023	Female	65-79 years	2018	345200	4917	4901	4661 to 5147	16	-230 to 256	0.3	-4.5 to 5.5
freeze2023	Female	65-79 years	2019	354589	5042	4962	4709 to 5219	80	-177 to 333	1.6	-3.4 to 7.1
freeze2023	Female	65-79 years	2020	363413	5033	5011	4746 to 5285	22	-252 to 287	0.4	-4.8 to 6.0
freeze2023	Female	65-79 years	2021	372216	5351	5059	4778 to 5349	292	2 to 573	5.8	0.0 to 12.0
freeze2023	Female	65-79 years	2022	382008	5840	5116	4821 to 5425	724	415 to 1019	14.2	7.6 to 21.1
freeze2023	Female	65-79 years	2023	390336	5641	5152	4838 to 5479	489	162 to 803	9.5	3.0 to 16.6
freeze2023	Female	65-79 years	2024	398033	5835	5254	4936 to 5589	581	246 to 899	11.1	4.4 to 18.2
freeze2023	Female	80-89 years	2010	115624	8459	8489	8213 to 8772	-30	-313 to 246	-0.4	-3.6 to 3.0
freeze2023	Female	80-89 years	2011	113761	8212	8228	7966 to 8494	-16	-282 to 246	-0.2	-3.3 to 3.1
freeze2023	Female	80-89 years	2012	112200	8141	7994	7747 to 8247	147	-106 to 394	1.8	-1.3 to 5.1
freeze2023	Female	80-89 years	2013	110714	7769	7771	7534 to 8013	-2	-244 to 235	-0.0	-3.0 to 3.1
freeze2023	Female	80-89 years	2014	108674	7377	7513	7282 to 7747	-136	-370 to 95	-1.8	-4.8 to 1.3
freeze2023	Female	80-89 years	2015	107078	7272	7292	7067 to 7522	-20	-250 to 205	-0.3	-3.3 to 2.9
freeze2023	Female	80-89 years	2016	106165	7112	7122	6897 to 7350	-10	-238 to 215	-0.1	-3.2 to 3.1
freeze2023	Female	80-89 years	2017	105538	7064	6974	6747 to 7204	90	-140 to 317	1.3	-1.9 to 4.7
freeze2023	Female	80-89 years	2018	105795	6906	6887	6657 to 7120	19	-214 to 249	0.3	-3.0 to 3.7
freeze2023	Female	80-89 years	2019	106722	6806	6844	6608 to 7086	-38	-280 to 198	-0.6	-4.0 to 3.0
freeze2023	Female	80-89 years	2020	108469	6744	6851	6604 to 7102	-107	-358 to 140	-1.6	-5.0 to 2.1
freeze2023	Female	80-89 years	2021	110422	7042	6871	6611 to 7137	171	-95 to 431	2.5	-1.3 to 6.5
freeze2023	Female	80-89 years	2022	111418	7351	6829	6561 to 7107	522	244 to 790	7.6	3.4 to 12.0
freeze2023	Female	80-89 years	2023	114511	7238	6914	6627 to 7207	324	31 to 611	4.7	0.4 to 9.2
freeze2023	Female	80-89 years	2024	119253	7391	7200	6902 to 7506	191	-115 to 489	2.7	-1.5 to 7.1
freeze2023	Female	90+ years	2010	26758	6048	6014	5750 to 6288	34	-240 to 298	0.6	-3.8 to 5.2
freeze2023	Female	90+ years	2011	28563	6350	6382	6114 to 6658	-32	-308 to 236	-0.5	-4.6 to 3.9
freeze2023	Female	90+ years	2012	29713	6854	6600	6331 to 6876	254	-22 to 523	3.8	-0.3 to 8.3
freeze2023	Female	90+ years	2013	30374	6587	6708	6443 to 6981	-121	-394 to 144	-1.8	-5.6 to 2.2
freeze2023	Female	90+ years	2014	31128	6601	6834	6568 to 7110	-233	-509 to 33	-3.4	-7.2 to 0.5
freeze2023	Female	90+ years	2015	31835	6914	6949	6678 to 7227	-35	-313 to 236	-0.5	-4.3 to 3.5
freeze2023	Female	90+ years	2016	31826	6905	6906	6634 to 7185	-1	-280 to 271	-0.0	-3.9 to 4.1
freeze2023	Female	90+ years	2017	32083	6951	6922	6644 to 7206	29	-255 to 307	0.4	-3.5 to 4.6
freeze2023	Female	90+ years	2018	31905	6978	6843	6559 to 7134	135	-156 to 419	2.0	-2.2 to 6.4
freeze2023	Female	90+ years	2019	31795	6750	6780	6487 to 7081	-30	-331 to 263	-0.4	-4.7 to 4.1
freeze2023	Female	90+ years	2020	31807	6705	6743	6439 to 7054	-38	-349 to 266	-0.6	-4.9 to 4.1
freeze2023	Female	90+ years	2021	32145	6969	6775	6455 to 7104	194	-135 to 514	2.9	-1.9 to 8.0
freeze2023	Female	90+ years	2022	32228	7537	6753	6417 to 7099	784	438 to 1120	11.6	6.2 to 17.5
freeze2023	Female	90+ years	2023	31624	6837	6587	6243 to 6945	250	-108 to 594	3.8	-1.6 to 9.5
freeze2023	Female	90+ years	2024	31326	6726	6525	6186 to 6879	201	-153 to 540	3.1	-2.2 to 8.7
freeze2023	Female	Total	2010	2431447	21472	21282	20822 to 21749	190	-277 to 650	0.9	-1.3 to 3.1
freeze2023	Female	Total	2012	2486999	21920	21461	21023 to 21907	459	13 to 897	2.1	0.1 to 4.3
freeze2023	Female	Total	2013	2515367	21306	21393	20963 to 21832	-87	-526 to 343	-0.4	-2.4 to 1.6
freeze2023	Female	Total	2014	2541622	20688	21306	20877 to 21739	-618	-1051 to -189	-2.9	-4.8 to -0.9
freeze2023	Female	Total	2015	2566978	20987	21240	20812 to 21675	-253	-688 to 175	-1.2	-3.2 to 0.8
freeze2023	Female	Total	2016	2588874	21043	21053	20621 to 21491	-10	-448 to 422	-0.0	-2.1 to 2.0
freeze2023	Female	Total	2017	2609187	21125	20929	20490 to 21373	196	-248 to 635	0.9	-1.2 to 3.1
freeze2023	Female	Total	2018	2627248	20970	20770	20320 to 21227	200	-257 to 650	1.0	-1.2 to 3.2
freeze2023	Female	Total	2019	2643139	20705	20672	20206 to 21145	33	-440 to 499	0.2	-2.1 to 2.5
freeze2023	Female	Total	2020	2661018	20568	20642	20155 to 21137	-74	-569 to 413	-0.4	-2.7 to 2.0
freeze2023	Female	Total	2021	2672110	21424	20690	20177 to 21210	734	214 to 1247	3.5	1.0 to 6.2
freeze2023	Female	Total	2022	2687938	22892	20638	20104 to 21187	2254	1705 to 2788	10.9	8.0 to 13.9
freeze2023	Female	Total	2023	2723514	21926	20558	19996 to 21134	1368	792 to 1930	6.7	3.7 to 9.7
freeze2023	Female	Total	2024	2754485	22055	20905	20337 to 21486	1150	569 to 1718	5.5	2.6 to 8.4
nofreeze	Total	0 years	2010	62064	171	161	132 to 191	10	-20 to 39	6.2	-10.5 to 29.5
nofreeze	Total	0 years	2011	61652	142	156	129 to 185	-14	-43 to 13	-9.0	-23.2 to 10.1
nofreeze	Total	0 years	2012	60466	150	149	124 to 177	1	-27 to 26	0.7	-15.3 to 21.0
nofreeze	Total	0 years	2013	60530	147	146	121 to 172	1	-25 to 26	0.7	-14.5 to 21.5
nofreeze	Total	0 years	2014	59335	144	140	116 to 165	4	-21 to 28	2.9	-12.7 to 24.1
nofreeze	Total	0 years	2015	59383	139	137	113 to 162	2	-23 to 26	1.5	-14.2 to 23.0
nofreeze	Total	0 years	2016	59396	128	134	110 to 159	-6	-31 to 18	-4.5	-19.5 to 16.4
nofreeze	Total	0 years	2017	59335	130	131	107 to 156	-1	-26 to 23	-0.8	-16.7 to 21.5
nofreeze	Total	0 years	2018	56965	129	123	99 to 148	6	-19 to 30	4.9	-12.8 to 30.3
nofreeze	Total	0 years	2019	55391	114	116	93 to 142	-2	-28 to 21	-1.7	-19.7 to 22.6
nofreeze	Total	0 years	2020	54827	92	113	89 to 139	-21	-47 to 3	-18.6	-33.8 to 3.4
nofreeze	Total	0 years	2021	53134	104	107	83 to 133	-3	-29 to 21	-2.8	-21.8 to 25.3
nofreeze	Total	0 years	2022	56458	97	111	86 to 140	-14	-43 to 11	-12.6	-30.7 to 12.8
nofreeze	Total	0 years	2023	51991	106	100	75 to 128	6	-22 to 31	6.0	-17.2 to 41.3
nofreeze	Total	0 years	2024	52408	111	99	73 to 128	12	-17 to 38	12.1	-13.3 to 52.1
nofreeze	Total	1-19 years	2010	1177693	189	173	143 to 207	16	-18 to 46	9.2	-8.7 to 32.2
nofreeze	Total	1-19 years	2012	1188099	171	165	138 to 195	6	-24 to 33	3.6	-12.3 to 23.9
nofreeze	Total	1-19 years	2013	1192923	157	161	135 to 190	-4	-33 to 22	-2.5	-17.4 to 16.3
nofreeze	Total	1-19 years	2014	1197315	143	158	132 to 185	-15	-42 to 11	-9.5	-22.7 to 8.3
nofreeze	Total	1-19 years	2015	1199516	134	154	128 to 180	-20	-46 to 6	-13.0	-25.6 to 4.7
nofreeze	Total	1-19 years	2016	1201383	151	150	125 to 176	1	-25 to 26	0.7	-14.2 to 20.8
nofreeze	Total	1-19 years	2017	1203395	154	146	121 to 173	8	-19 to 33	5.5	-11.0 to 27.3
nofreeze	Total	1-19 years	2018	1203928	129	142	117 to 170	-13	-41 to 12	-9.2	-24.1 to 10.3
nofreeze	Total	1-19 years	2019	1200066	161	138	112 to 166	23	-5 to 49	16.7	-3.0 to 43.8
nofreeze	Total	1-19 years	2020	1193922	162	134	107 to 163	28	-1 to 55	20.9	-0.6 to 51.4
nofreeze	Total	1-19 years	2021	1184656	153	129	102 to 159	24	-6 to 51	18.6	-3.8 to 50.0
nofreeze	Total	1-19 years	2022	1178276	152	125	98 to 156	27	-4 to 54	21.6	-2.6 to 55.1
nofreeze	Total	1-19 years	2023	1189436	193	123	95 to 155	70	38 to 98	56.9	24.5 to 103.2
nofreeze	Total	1-19 years	2024	1191874	168	120	91 to 154	48	14 to 77	40.0	9.1 to 84.6
nofreeze	Total	20-39 years	2010	1290078	815	796	727 to 869	19	-54 to 88	2.4	-6.2 to 12.1
nofreeze	Total	20-39 years	2011	1308640	835	783	717 to 851	52	-16 to 118	6.6	-1.9 to 16.5
nofreeze	Total	20-39 years	2012	1329961	739	772	708 to 838	-33	-99 to 31	-4.3	-11.8 to 4.4
nofreeze	Total	20-39 years	2013	1351016	752	760	699 to 825	-8	-73 to 53	-1.1	-8.8 to 7.6
nofreeze	Total	20-39 years	2014	1369155	738	747	686 to 810	-9	-72 to 52	-1.2	-8.9 to 7.6
nofreeze	Total	20-39 years	2015	1385790	682	733	673 to 795	-51	-113 to 9	-7.0	-14.2 to 1.3
nofreeze	Total	20-39 years	2016	1399008	719	717	657 to 780	2	-61 to 62	0.3	-7.8 to 9.4
nofreeze	Total	20-39 years	2017	1411265	663	701	641 to 764	-38	-101 to 22	-5.4	-13.2 to 3.4
nofreeze	Total	20-39 years	2018	1422329	710	684	623 to 748	26	-38 to 87	3.8	-5.1 to 14.0
nofreeze	Total	20-39 years	2019	1429788	709	666	604 to 731	43	-22 to 105	6.5	-3.0 to 17.4
nofreeze	Total	20-39 years	2020	1442299	691	652	588 to 718	39	-27 to 103	6.0	-3.8 to 17.5
nofreeze	Total	20-39 years	2021	1444431	639	632	568 to 701	7	-62 to 71	1.1	-8.8 to 12.5
nofreeze	Total	20-39 years	2022	1450705	672	616	549 to 687	56	-15 to 123	9.1	-2.2 to 22.4
nofreeze	Total	20-39 years	2023	1467482	776	603	534 to 676	173	100 to 242	28.7	14.8 to 45.3
nofreeze	Total	20-39 years	2024	1483617	716	590	520 to 666	126	50 to 196	21.4	7.5 to 37.7
nofreeze	Total	40-64 years	2010	1605691	5652	5608	5410 to 5809	44	-157 to 242	0.8	-2.7 to 4.5
nofreeze	Total	40-64 years	2011	1624089	5507	5497	5311 to 5687	10	-180 to 196	0.2	-3.2 to 3.7
nofreeze	Total	40-64 years	2012	1639330	5359	5380	5200 to 5561	-21	-202 to 159	-0.4	-3.6 to 3.1
nofreeze	Total	40-64 years	2013	1656192	5371	5269	5095 to 5444	102	-73 to 276	1.9	-1.3 to 5.4
nofreeze	Total	40-64 years	2014	1670693	5066	5151	4982 to 5322	-85	-256 to 84	-1.7	-4.8 to 1.7
nofreeze	Total	40-64 years	2015	1686811	4938	5041	4875 to 5210	-103	-272 to 63	-2.0	-5.2 to 1.3
nofreeze	Total	40-64 years	2016	1699098	4946	4921	4755 to 5090	25	-144 to 191	0.5	-2.8 to 4.0
nofreeze	Total	40-64 years	2017	1709500	4689	4798	4631 to 4968	-109	-279 to 58	-2.3	-5.6 to 1.3
nofreeze	Total	40-64 years	2018	1715972	4720	4666	4499 to 4839	54	-119 to 221	1.2	-2.5 to 4.9
nofreeze	Total	40-64 years	2019	1724126	4629	4545	4373 to 4720	84	-91 to 256	1.8	-1.9 to 5.9
nofreeze	Total	40-64 years	2020	1734716	4514	4432	4257 to 4612	82	-98 to 257	1.9	-2.1 to 6.0
nofreeze	Total	40-64 years	2021	1743406	4519	4317	4139 to 4501	202	18 to 380	4.7	0.4 to 9.2
nofreeze	Total	40-64 years	2022	1750357	4834	4201	4018 to 4390	633	444 to 816	15.1	10.1 to 20.3
nofreeze	Total	40-64 years	2023	1768614	4641	4113	3924 to 4308	528	333 to 717	12.8	7.7 to 18.3
nofreeze	Total	40-64 years	2024	1786136	4592	4025	3830 to 4226	567	366 to 762	14.1	8.7 to 19.9
nofreeze	Total	65-79 years	2010	502651	10567	10289	9920 to 10668	278	-101 to 647	2.7	-0.9 to 6.5
nofreeze	Total	65-79 years	2011	521090	10477	10436	10076 to 10805	41	-328 to 401	0.4	-3.0 to 4.0
nofreeze	Total	65-79 years	2012	546431	10725	10707	10350 to 11076	18	-351 to 375	0.2	-3.2 to 3.6
nofreeze	Total	65-79 years	2013	569029	10880	10907	10551 to 11269	-27	-389 to 329	-0.2	-3.5 to 3.1
nofreeze	Total	65-79 years	2014	591798	10787	11095	10737 to 11458	-308	-671 to 50	-2.8	-5.9 to 0.5
nofreeze	Total	65-79 years	2015	613865	10960	11255	10894 to 11622	-295	-662 to 66	-2.6	-5.7 to 0.6
nofreeze	Total	65-79 years	2016	635075	11244	11386	11019 to 11764	-142	-520 to 225	-1.2	-4.4 to 2.0
nofreeze	Total	65-79 years	2017	653842	11506	11464	11085 to 11849	42	-343 to 421	0.4	-2.9 to 3.8
nofreeze	Total	65-79 years	2018	673673	11682	11549	11158 to 11949	133	-267 to 524	1.2	-2.2 to 4.7
nofreeze	Total	65-79 years	2019	692842	11864	11611	11203 to 12028	253	-164 to 661	2.2	-1.4 to 5.9
nofreeze	Total	65-79 years	2020	711106	11950	11651	11225 to 12086	299	-136 to 725	2.6	-1.1 to 6.5
nofreeze	Total	65-79 years	2021	729335	12583	11683	11238 to 12141	900	442 to 1345	7.7	3.6 to 12.0
nofreeze	Total	65-79 years	2022	749181	13794	11733	11259 to 12217	2061	1577 to 2535	17.6	12.9 to 22.5
nofreeze	Total	65-79 years	2023	765101	13370	11714	11215 to 12229	1656	1141 to 2155	14.1	9.3 to 19.2
nofreeze	Total	65-79 years	2024	779683	13565	11668	11149 to 12204	1897	1361 to 2416	16.3	11.2 to 21.7
nofreeze	Total	80-89 years	2010	184367	15559	15665	15292 to 16041	-106	-482 to 267	-0.7	-3.0 to 1.7
nofreeze	Total	80-89 years	2011	182902	15301	15295	14944 to 15652	6	-351 to 357	0.0	-2.2 to 2.4
nofreeze	Total	80-89 years	2012	181642	15203	14943	14608 to 15282	260	-79 to 595	1.7	-0.5 to 4.1
nofreeze	Total	80-89 years	2013	180524	14644	14610	14288 to 14936	34	-292 to 356	0.2	-2.0 to 2.5
nofreeze	Total	80-89 years	2014	178365	13906	14199	13886 to 14516	-293	-610 to 20	-2.1	-4.2 to 0.1
nofreeze	Total	80-89 years	2015	176933	13890	13854	13545 to 14164	36	-274 to 345	0.3	-1.9 to 2.5
nofreeze	Total	80-89 years	2016	176079	13501	13552	13244 to 13863	-51	-362 to 257	-0.4	-2.6 to 1.9
nofreeze	Total	80-89 years	2017	176371	13484	13352	13042 to 13665	132	-181 to 442	1.0	-1.3 to 3.4
nofreeze	Total	80-89 years	2018	178060	13347	13258	12940 to 13581	89	-234 to 407	0.7	-1.7 to 3.1
nofreeze	Total	80-89 years	2019	181031	13150	13257	12929 to 13591	-107	-441 to 221	-0.8	-3.2 to 1.7
nofreeze	Total	80-89 years	2020	185480	13200	13361	13014 to 13710	-161	-510 to 186	-1.2	-3.7 to 1.4
nofreeze	Total	80-89 years	2021	190309	13673	13482	13120 to 13851	191	-178 to 553	1.4	-1.3 to 4.2
nofreeze	Total	80-89 years	2022	193735	14735	13499	13116 to 13888	1236	847 to 1619	9.2	6.1 to 12.3
nofreeze	Total	80-89 years	2023	200377	14231	13726	13319 to 14139	505	92 to 912	3.7	0.7 to 6.8
nofreeze	Total	80-89 years	2024	210751	14739	14200	13759 to 14651	539	88 to 980	3.8	0.6 to 7.1
nofreeze	Total	90+ years	2010	35655	8546	8453	8154 to 8759	93	-213 to 392	1.1	-2.4 to 4.8
nofreeze	Total	90+ years	2011	38251	8889	9010	8708 to 9318	-121	-429 to 181	-1.3	-4.6 to 2.1
nofreeze	Total	90+ years	2012	39941	9645	9345	9042 to 9653	300	-8 to 603	3.2	-0.1 to 6.7
nofreeze	Total	90+ years	2013	41061	9331	9545	9246 to 9853	-214	-522 to 85	-2.2	-5.3 to 0.9
nofreeze	Total	90+ years	2014	42395	9610	9794	9489 to 10104	-184	-494 to 121	-1.9	-4.9 to 1.3
nofreeze	Total	90+ years	2015	43504	9984	9980	9673 to 10292	4	-308 to 311	0.0	-3.0 to 3.2
nofreeze	Total	90+ years	2016	43946	10037	10021	9712 to 10338	16	-301 to 325	0.2	-2.9 to 3.3
nofreeze	Total	90+ years	2017	44609	10148	10106	9787 to 10432	42	-284 to 361	0.4	-2.7 to 3.7
nofreeze	Total	90+ years	2018	44692	10123	10059	9733 to 10393	64	-270 to 390	0.6	-2.6 to 4.0
nofreeze	Total	90+ years	2019	44968	10057	10058	9716 to 10404	-1	-347 to 341	-0.0	-3.3 to 3.5
nofreeze	Total	90+ years	2020	45230	10002	10046	9695 to 10407	-44	-405 to 307	-0.4	-3.9 to 3.2
nofreeze	Total	90+ years	2021	46098	10331	10172	9800 to 10558	159	-227 to 531	1.6	-2.2 to 5.4
nofreeze	Total	90+ years	2022	46558	11490	10205	9813 to 10609	1285	881 to 1677	12.6	8.3 to 17.1
nofreeze	Total	90+ years	2023	45983	10486	10010	9605 to 10427	476	59 to 881	4.8	0.6 to 9.2
nofreeze	Total	90+ years	2024	45734	10351	9885	9461 to 10322	466	29 to 890	4.7	0.3 to 9.4
nofreeze	Total	Total	2010	4858199	41499	41147	40508 to 41796	352	-297 to 991	0.9	-0.7 to 2.4
nofreeze	Total	Total	2012	4985870	41992	41464	40856 to 42076	528	-84 to 1136	1.3	-0.2 to 2.8
nofreeze	Total	Total	2013	5051275	41282	41399	40804 to 42006	-117	-724 to 478	-0.3	-1.7 to 1.2
nofreeze	Total	Total	2014	5109056	40394	41284	40694 to 41883	-890	-1489 to -300	-2.2	-3.6 to -0.7
nofreeze	Total	Total	2015	5165802	40727	41155	40562 to 41753	-428	-1026 to 165	-1.0	-2.5 to 0.4
nofreeze	Total	Total	2016	5213985	40726	40884	40286 to 41488	-158	-762 to 440	-0.4	-1.8 to 1.1
nofreeze	Total	Total	2017	5258317	40774	40700	40088 to 41315	74	-541 to 686	0.2	-1.3 to 1.7
nofreeze	Total	Total	2018	5295619	40840	40485	39853 to 41117	355	-277 to 987	0.9	-0.7 to 2.5
nofreeze	Total	Total	2019	5328212	40684	40394	39740 to 41056	290	-372 to 944	0.7	-0.9 to 2.4
nofreeze	Total	Total	2020	5367580	40611	40392	39710 to 41078	219	-467 to 901	0.5	-1.1 to 2.3
nofreeze	Total	Total	2021	5391369	42002	40528	39814 to 41251	1474	751 to 2188	3.6	1.8 to 5.5
nofreeze	Total	Total	2022	5425270	45774	40493	39748 to 41257	5281	4517 to 6026	13.0	10.9 to 15.2
nofreeze	Total	Total	2023	5488984	43803	40393	39604 to 41194	3410	2609 to 4199	8.4	6.3 to 10.6
nofreeze	Total	Total	2024	5550203	44242	40592	39761 to 41438	3650	2804 to 4481	9.0	6.8 to 11.3
nofreeze	Male	0 years	2010	31928	97	92	71 to 116	5	-19 to 26	5.4	-16.4 to 36.6
nofreeze	Male	0 years	2011	31573	92	89	69 to 111	3	-19 to 23	3.4	-17.1 to 33.3
nofreeze	Male	0 years	2012	31136	87	85	66 to 105	2	-18 to 21	2.4	-17.1 to 31.8
nofreeze	Male	0 years	2013	31026	68	82	64 to 102	-14	-34 to 4	-17.1	-33.3 to 6.2
nofreeze	Male	0 years	2014	30330	80	78	60 to 97	2	-17 to 20	2.6	-17.5 to 33.3
nofreeze	Male	0 years	2015	30544	80	76	59 to 95	4	-15 to 21	5.3	-15.8 to 35.6
nofreeze	Male	0 years	2016	30545	71	74	57 to 93	-3	-22 to 14	-4.1	-23.7 to 24.6
nofreeze	Male	0 years	2017	30650	67	72	55 to 91	-5	-24 to 12	-6.9	-26.4 to 21.8
nofreeze	Male	0 years	2018	29337	70	67	50 to 86	3	-16 to 20	4.5	-18.6 to 40.0
nofreeze	Male	0 years	2019	28556	69	63	46 to 83	6	-14 to 23	9.5	-16.9 to 50.0
nofreeze	Male	0 years	2020	28208	57	61	44 to 81	-4	-24 to 13	-6.6	-29.6 to 29.5
nofreeze	Male	0 years	2021	27129	57	57	40 to 77	0	-20 to 17	0.0	-26.0 to 42.5
nofreeze	Male	0 years	2022	28886	56	59	41 to 80	-3	-24 to 15	-5.1	-30.0 to 36.6
nofreeze	Male	0 years	2023	26681	61	53	36 to 74	8	-13 to 25	15.1	-17.6 to 69.4
nofreeze	Male	0 years	2024	26771	66	52	34 to 73	14	-7 to 32	26.9	-9.6 to 94.1
nofreeze	Male	1-19 years	2010	604073	111	102	79 to 128	9	-17 to 32	8.8	-13.3 to 40.5
nofreeze	Male	1-19 years	2012	609786	98	99	78 to 122	-1	-24 to 20	-1.0	-19.7 to 25.6
nofreeze	Male	1-19 years	2013	611916	94	97	77 to 119	-3	-25 to 17	-3.1	-21.0 to 22.1
nofreeze	Male	1-19 years	2014	614151	95	96	76 to 117	-1	-22 to 19	-1.0	-18.8 to 25.0
nofreeze	Male	1-19 years	2015	615093	88	94	74 to 115	-6	-27 to 14	-6.4	-23.5 to 18.9
nofreeze	Male	1-19 years	2016	616165	87	92	72 to 113	-5	-26 to 15	-5.4	-23.0 to 20.8
nofreeze	Male	1-19 years	2017	618073	93	90	71 to 112	3	-19 to 22	3.3	-17.0 to 31.0
nofreeze	Male	1-19 years	2018	618547	77	89	69 to 111	-12	-34 to 8	-13.5	-30.6 to 11.6
nofreeze	Male	1-19 years	2019	616605	104	87	66 to 109	17	-5 to 38	19.5	-4.6 to 57.6
nofreeze	Male	1-19 years	2020	613090	99	84	64 to 108	15	-9 to 35	17.9	-8.3 to 54.7
nofreeze	Male	1-19 years	2021	608154	95	82	61 to 106	13	-11 to 34	15.9	-10.4 to 55.7
nofreeze	Male	1-19 years	2022	604702	99	80	58 to 105	19	-6 to 41	23.8	-5.7 to 70.7
nofreeze	Male	1-19 years	2023	610664	125	79	57 to 106	46	19 to 68	58.2	17.9 to 119.3
nofreeze	Male	1-19 years	2024	612858	97	78	55 to 106	19	-9 to 42	24.4	-8.5 to 76.4
nofreeze	Male	20-39 years	2010	657179	565	564	504 to 626	1	-61 to 61	0.2	-9.7 to 12.1
nofreeze	Male	20-39 years	2011	666928	592	554	498 to 613	38	-21 to 94	6.9	-3.4 to 18.9
nofreeze	Male	20-39 years	2012	680041	539	547	492 to 604	-8	-65 to 47	-1.5	-10.8 to 9.6
nofreeze	Male	20-39 years	2013	692541	534	540	487 to 595	-6	-61 to 47	-1.1	-10.3 to 9.7
nofreeze	Male	20-39 years	2014	702266	545	530	478 to 584	15	-39 to 67	2.8	-6.7 to 14.0
nofreeze	Male	20-39 years	2015	711865	462	520	469 to 574	-58	-112 to -7	-11.2	-19.5 to -1.5
nofreeze	Male	20-39 years	2016	719238	500	509	458 to 563	-9	-63 to 42	-1.8	-11.2 to 9.2
nofreeze	Male	20-39 years	2017	725364	465	497	445 to 551	-32	-86 to 20	-6.4	-15.6 to 4.5
nofreeze	Male	20-39 years	2018	730521	523	485	432 to 539	38	-16 to 91	7.8	-3.0 to 21.1
nofreeze	Male	20-39 years	2019	733676	494	471	419 to 527	23	-33 to 75	4.9	-6.3 to 17.9
nofreeze	Male	20-39 years	2020	740591	477	461	407 to 518	16	-41 to 70	3.5	-7.9 to 17.2
nofreeze	Male	20-39 years	2021	741820	436	447	392 to 506	-11	-70 to 44	-2.5	-13.8 to 11.2
nofreeze	Male	20-39 years	2022	745442	468	435	379 to 496	33	-28 to 89	7.6	-5.6 to 23.5
nofreeze	Male	20-39 years	2023	751466	531	425	367 to 487	106	44 to 164	24.9	9.0 to 44.7
nofreeze	Male	20-39 years	2024	758644	504	415	356 to 480	89	24 to 148	21.4	5.0 to 41.6
nofreeze	Male	40-64 years	2010	818894	3464	3439	3282 to 3601	25	-137 to 182	0.7	-3.8 to 5.5
nofreeze	Male	40-64 years	2011	828800	3359	3369	3220 to 3522	-10	-163 to 139	-0.3	-4.6 to 4.3
nofreeze	Male	40-64 years	2012	837553	3316	3296	3153 to 3441	20	-125 to 163	0.6	-3.6 to 5.2
nofreeze	Male	40-64 years	2013	847098	3301	3227	3089 to 3368	74	-67 to 212	2.3	-2.0 to 6.9
nofreeze	Male	40-64 years	2014	854716	3086	3151	3017 to 3288	-65	-202 to 69	-2.1	-6.1 to 2.3
nofreeze	Male	40-64 years	2015	863120	3014	3080	2948 to 3215	-66	-201 to 66	-2.1	-6.3 to 2.2
nofreeze	Male	40-64 years	2016	869158	3011	3003	2871 to 3137	8	-126 to 140	0.3	-4.0 to 4.9
nofreeze	Male	40-64 years	2017	873663	2846	2921	2790 to 3057	-75	-211 to 56	-2.6	-6.9 to 2.0
nofreeze	Male	40-64 years	2018	876441	2849	2837	2704 to 2973	12	-124 to 145	0.4	-4.2 to 5.4
nofreeze	Male	40-64 years	2019	880501	2839	2759	2624 to 2898	80	-59 to 215	2.9	-2.0 to 8.2
nofreeze	Male	40-64 years	2020	886546	2740	2689	2550 to 2831	51	-91 to 190	1.9	-3.2 to 7.5
nofreeze	Male	40-64 years	2021	891197	2765	2616	2475 to 2762	149	3 to 290	5.7	0.1 to 11.7
nofreeze	Male	40-64 years	2022	894482	2968	2542	2397 to 2692	426	276 to 571	16.8	10.3 to 23.8
nofreeze	Male	40-64 years	2023	901669	2789	2480	2331 to 2634	309	155 to 458	12.5	5.9 to 19.6
nofreeze	Male	40-64 years	2024	909889	2817	2423	2270 to 2582	394	235 to 547	16.3	9.1 to 24.1
nofreeze	Male	65-79 years	2010	237038	6192	6051	5758 to 6356	141	-164 to 434	2.3	-2.6 to 7.5
nofreeze	Male	65-79 years	2011	247108	6257	6128	5842 to 6424	129	-167 to 415	2.1	-2.6 to 7.1
nofreeze	Male	65-79 years	2012	260685	6179	6280	5995 to 6574	-101	-395 to 184	-1.6	-6.0 to 3.1
nofreeze	Male	65-79 years	2013	272830	6360	6384	6100 to 6673	-24	-313 to 260	-0.4	-4.7 to 4.3
nofreeze	Male	65-79 years	2014	285013	6362	6478	6194 to 6768	-116	-406 to 168	-1.8	-6.0 to 2.7
nofreeze	Male	65-79 years	2015	296678	6408	6550	6264 to 6844	-142	-436 to 144	-2.2	-6.4 to 2.3
nofreeze	Male	65-79 years	2016	307971	6493	6605	6313 to 6904	-112	-411 to 180	-1.7	-6.0 to 2.9
nofreeze	Male	65-79 years	2017	318021	6561	6626	6328 to 6932	-65	-371 to 233	-1.0	-5.4 to 3.7
nofreeze	Male	65-79 years	2018	328473	6765	6647	6339 to 6964	118	-199 to 426	1.8	-2.9 to 6.7
nofreeze	Male	65-79 years	2019	338253	6822	6649	6331 to 6977	173	-155 to 491	2.6	-2.2 to 7.8
nofreeze	Male	65-79 years	2020	347693	6917	6640	6307 to 6983	277	-66 to 610	4.2	-0.9 to 9.7
nofreeze	Male	65-79 years	2021	357119	7232	6623	6279 to 6983	609	249 to 953	9.2	3.6 to 15.2
nofreeze	Male	65-79 years	2022	367173	7954	6615	6251 to 6993	1339	961 to 1703	20.2	13.7 to 27.2
nofreeze	Male	65-79 years	2023	374765	7729	6559	6178 to 6954	1170	775 to 1551	17.8	11.1 to 25.1
nofreeze	Male	65-79 years	2024	381650	7730	6488	6092 to 6903	1242	827 to 1638	19.1	12.0 to 26.9
nofreeze	Male	80-89 years	2010	68743	7100	7175	6929 to 7426	-75	-326 to 171	-1.0	-4.4 to 2.5
nofreeze	Male	80-89 years	2011	69141	7089	7066	6832 to 7304	23	-215 to 257	0.3	-2.9 to 3.8
nofreeze	Male	80-89 years	2012	69442	7062	6948	6723 to 7177	114	-115 to 339	1.6	-1.6 to 5.0
nofreeze	Male	80-89 years	2013	69810	6875	6839	6622 to 7061	36	-186 to 253	0.5	-2.6 to 3.8
nofreeze	Male	80-89 years	2014	69691	6529	6685	6472 to 6900	-156	-371 to 57	-2.3	-5.4 to 0.9
nofreeze	Male	80-89 years	2015	69855	6618	6561	6351 to 6773	57	-155 to 267	0.9	-2.3 to 4.2
nofreeze	Male	80-89 years	2016	69914	6389	6429	6221 to 6640	-40	-251 to 168	-0.6	-3.8 to 2.7
nofreeze	Male	80-89 years	2017	70833	6420	6377	6165 to 6592	43	-172 to 255	0.7	-2.6 to 4.1
nofreeze	Male	80-89 years	2018	72265	6441	6370	6152 to 6592	71	-151 to 289	1.1	-2.3 to 4.7
nofreeze	Male	80-89 years	2019	74309	6344	6414	6187 to 6646	-70	-302 to 157	-1.1	-4.5 to 2.5
nofreeze	Male	80-89 years	2020	77011	6456	6509	6269 to 6753	-53	-297 to 187	-0.8	-4.4 to 3.0
nofreeze	Male	80-89 years	2021	79887	6631	6610	6357 to 6870	21	-239 to 274	0.3	-3.5 to 4.3
nofreeze	Male	80-89 years	2022	82317	7384	6669	6399 to 6945	715	439 to 985	10.7	6.3 to 15.4
nofreeze	Male	80-89 years	2023	85866	6993	6811	6523 to 7106	182	-113 to 470	2.7	-1.6 to 7.2
nofreeze	Male	80-89 years	2024	91498	7348	7106	6793 to 7431	242	-83 to 555	3.4	-1.1 to 8.2
nofreeze	Male	90+ years	2010	8897	2498	2439	2303 to 2579	59	-81 to 195	2.4	-3.1 to 8.5
nofreeze	Male	90+ years	2011	9688	2539	2627	2488 to 2770	-88	-231 to 51	-3.3	-8.3 to 2.0
nofreeze	Male	90+ years	2012	10228	2791	2744	2604 to 2887	47	-96 to 187	1.7	-3.3 to 7.2
nofreeze	Male	90+ years	2013	10687	2744	2836	2697 to 2980	-92	-236 to 47	-3.2	-7.9 to 1.7
nofreeze	Male	90+ years	2014	11267	3009	2958	2816 to 3104	51	-95 to 193	1.7	-3.1 to 6.9
nofreeze	Male	90+ years	2015	11669	3070	3031	2886 to 3179	39	-109 to 184	1.3	-3.4 to 6.4
nofreeze	Male	90+ years	2016	12120	3132	3114	2966 to 3267	18	-135 to 166	0.6	-4.1 to 5.6
nofreeze	Male	90+ years	2017	12526	3197	3184	3030 to 3342	13	-145 to 167	0.4	-4.3 to 5.5
nofreeze	Male	90+ years	2018	12787	3145	3216	3055 to 3380	-71	-235 to 90	-2.2	-7.0 to 2.9
nofreeze	Male	90+ years	2019	13173	3307	3277	3109 to 3451	30	-144 to 198	0.9	-4.2 to 6.4
nofreeze	Male	90+ years	2020	13423	3297	3303	3126 to 3488	-6	-191 to 171	-0.2	-5.5 to 5.5
nofreeze	Male	90+ years	2021	13953	3362	3397	3207 to 3595	-35	-233 to 155	-1.0	-6.5 to 4.8
nofreeze	Male	90+ years	2022	14330	3953	3452	3250 to 3663	501	290 to 703	14.5	7.9 to 21.6
nofreeze	Male	90+ years	2023	14359	3649	3421	3209 to 3642	228	7 to 440	6.7	0.2 to 13.7
nofreeze	Male	90+ years	2024	14408	3625	3397	3174 to 3629	228	-4 to 451	6.7	-0.1 to 14.2
nofreeze	Male	Total	2010	2426752	20027	19865	19426 to 20315	162	-288 to 601	0.8	-1.4 to 3.1
nofreeze	Male	Total	2012	2498871	20072	20002	19582 to 20427	70	-355 to 490	0.3	-1.7 to 2.5
nofreeze	Male	Total	2013	2535908	19976	20007	19595 to 20425	-31	-449 to 381	-0.2	-2.2 to 1.9
nofreeze	Male	Total	2014	2567434	19706	19978	19570 to 20391	-272	-685 to 136	-1.4	-3.4 to 0.7
nofreeze	Male	Total	2015	2598824	19740	19914	19505 to 20329	-174	-589 to 235	-0.9	-2.9 to 1.2
nofreeze	Male	Total	2016	2625111	19683	19828	19414 to 20249	-145	-566 to 269	-0.7	-2.8 to 1.4
nofreeze	Male	Total	2017	2649130	19649	19771	19348 to 20198	-122	-549 to 301	-0.6	-2.7 to 1.6
nofreeze	Male	Total	2018	2668371	19870	19713	19277 to 20153	157	-283 to 593	0.8	-1.4 to 3.1
nofreeze	Male	Total	2019	2685073	19979	19724	19272 to 20182	255	-203 to 707	1.3	-1.0 to 3.7
nofreeze	Male	Total	2020	2706562	20043	19750	19277 to 20230	293	-187 to 766	1.5	-0.9 to 4.0
nofreeze	Male	Total	2021	2719259	20578	19836	19342 to 20343	742	235 to 1236	3.7	1.2 to 6.4
nofreeze	Male	Total	2022	2737332	22882	19856	19333 to 20389	3026	2493 to 3549	15.2	12.2 to 18.4
nofreeze	Male	Total	2023	2765470	21877	19832	19283 to 20394	2045	1483 to 2594	10.3	7.3 to 13.5
nofreeze	Male	Total	2024	2795718	22187	19963	19383 to 20558	2224	1629 to 2804	11.1	7.9 to 14.5
nofreeze	Female	0 years	2010	30136	74	68	50 to 89	6	-15 to 24	8.8	-16.9 to 48.0
nofreeze	Female	0 years	2011	30079	50	67	50 to 86	-17	-36 to 0	-25.4	-41.9 to 0.0
nofreeze	Female	0 years	2012	29330	63	64	48 to 82	-1	-19 to 15	-1.6	-23.2 to 31.2
nofreeze	Female	0 years	2013	29504	79	64	48 to 81	15	-2 to 31	23.4	-2.5 to 64.6
nofreeze	Female	0 years	2014	29005	64	62	46 to 79	2	-15 to 18	3.2	-19.0 to 39.1
nofreeze	Female	0 years	2015	28839	59	60	45 to 77	-1	-18 to 14	-1.7	-23.4 to 31.1
nofreeze	Female	0 years	2016	28851	57	59	44 to 76	-2	-19 to 13	-3.4	-25.0 to 29.5
nofreeze	Female	0 years	2017	28685	63	58	43 to 75	5	-12 to 20	8.6	-16.0 to 46.5
nofreeze	Female	0 years	2018	27628	59	55	40 to 73	4	-14 to 19	7.3	-19.2 to 47.5
nofreeze	Female	0 years	2019	26835	45	53	37 to 70	-8	-25 to 8	-15.1	-35.7 to 21.6
nofreeze	Female	0 years	2020	26619	35	51	36 to 70	-16	-35 to -1	-31.4	-50.0 to -2.8
nofreeze	Female	0 years	2021	26005	47	49	34 to 68	-2	-21 to 13	-4.1	-30.9 to 38.2
nofreeze	Female	0 years	2022	27572	41	52	35 to 72	-11	-31 to 6	-21.2	-43.1 to 17.1
nofreeze	Female	0 years	2023	25310	45	47	30 to 67	-2	-22 to 15	-4.3	-32.8 to 50.0
nofreeze	Female	0 years	2024	25637	45	47	30 to 68	-2	-23 to 15	-4.3	-33.8 to 50.0
nofreeze	Female	1-19 years	2010	573620	78	71	52 to 93	7	-15 to 26	9.9	-16.1 to 50.0
nofreeze	Female	1-19 years	2012	578313	73	66	49 to 85	7	-12 to 24	10.6	-14.1 to 49.0
nofreeze	Female	1-19 years	2013	581007	63	64	48 to 82	-1	-19 to 15	-1.6	-23.2 to 31.2
nofreeze	Female	1-19 years	2014	583164	48	62	46 to 79	-14	-31 to 2	-22.6	-39.2 to 4.3
nofreeze	Female	1-19 years	2015	584423	46	60	44 to 77	-14	-31 to 2	-23.3	-40.3 to 4.5
nofreeze	Female	1-19 years	2016	585218	64	57	42 to 74	7	-10 to 22	12.3	-13.5 to 52.4
nofreeze	Female	1-19 years	2017	585322	61	55	40 to 72	6	-11 to 21	10.9	-15.3 to 52.5
nofreeze	Female	1-19 years	2018	585381	52	53	38 to 70	-1	-18 to 14	-1.9	-25.7 to 36.8
nofreeze	Female	1-19 years	2019	583461	57	51	36 to 68	6	-11 to 21	11.8	-16.2 to 58.3
nofreeze	Female	1-19 years	2020	580832	63	49	34 to 67	14	-4 to 29	28.6	-6.0 to 85.3
nofreeze	Female	1-19 years	2021	576502	58	47	31 to 65	11	-7 to 27	23.4	-10.8 to 87.1
nofreeze	Female	1-19 years	2022	573574	53	45	29 to 64	8	-11 to 24	17.8	-17.2 to 82.8
nofreeze	Female	1-19 years	2023	578772	68	43	28 to 63	25	5 to 40	58.1	7.9 to 142.9
nofreeze	Female	1-19 years	2024	579016	71	42	26 to 62	29	9 to 45	69.0	14.5 to 173.1
nofreeze	Female	20-39 years	2010	632899	250	232	197 to 270	18	-20 to 53	7.8	-7.4 to 26.9
nofreeze	Female	20-39 years	2011	641712	243	228	195 to 264	15	-21 to 48	6.6	-8.0 to 24.6
nofreeze	Female	20-39 years	2012	649920	200	224	192 to 259	-24	-59 to 8	-10.7	-22.8 to 4.2
nofreeze	Female	20-39 years	2013	658475	218	221	189 to 254	-3	-36 to 29	-1.4	-14.2 to 15.3
nofreeze	Female	20-39 years	2014	666889	193	217	186 to 249	-24	-56 to 7	-11.1	-22.5 to 3.8
nofreeze	Female	20-39 years	2015	673925	220	213	182 to 245	7	-25 to 38	3.3	-10.2 to 20.9
nofreeze	Female	20-39 years	2016	679770	219	208	177 to 240	11	-21 to 42	5.3	-8.8 to 23.7
nofreeze	Female	20-39 years	2017	685901	198	204	173 to 236	-6	-38 to 25	-2.9	-16.1 to 14.5
nofreeze	Female	20-39 years	2018	691808	187	199	168 to 233	-12	-46 to 19	-6.0	-19.7 to 11.3
nofreeze	Female	20-39 years	2019	696112	215	195	163 to 229	20	-14 to 52	10.3	-6.1 to 31.9
nofreeze	Female	20-39 years	2020	701708	214	190	158 to 226	24	-12 to 56	12.6	-5.3 to 35.4
nofreeze	Female	20-39 years	2021	702611	203	185	152 to 221	18	-18 to 51	9.7	-8.1 to 33.6
nofreeze	Female	20-39 years	2022	705263	204	180	146 to 218	24	-14 to 58	13.3	-6.4 to 39.7
nofreeze	Female	20-39 years	2023	716016	245	178	143 to 217	67	28 to 102	37.6	12.9 to 71.3
nofreeze	Female	20-39 years	2024	724973	212	174	139 to 215	38	-3 to 73	21.8	-1.4 to 52.5
nofreeze	Female	40-64 years	2010	786797	2188	2168	2051 to 2289	20	-101 to 137	0.9	-4.4 to 6.7
nofreeze	Female	40-64 years	2011	795289	2148	2128	2016 to 2242	20	-94 to 132	0.9	-4.2 to 6.5
nofreeze	Female	40-64 years	2012	801777	2043	2083	1976 to 2193	-40	-150 to 67	-1.9	-6.8 to 3.4
nofreeze	Female	40-64 years	2013	809094	2070	2042	1938 to 2147	28	-77 to 132	1.4	-3.6 to 6.8
nofreeze	Female	40-64 years	2014	815977	1980	2000	1898 to 2103	-20	-123 to 82	-1.0	-5.8 to 4.3
nofreeze	Female	40-64 years	2015	823691	1924	1960	1860 to 2063	-36	-139 to 64	-1.8	-6.7 to 3.4
nofreeze	Female	40-64 years	2016	829940	1935	1918	1818 to 2021	17	-86 to 117	0.9	-4.3 to 6.4
nofreeze	Female	40-64 years	2017	835837	1843	1876	1775 to 1979	-33	-136 to 68	-1.8	-6.9 to 3.8
nofreeze	Female	40-64 years	2018	839531	1871	1830	1728 to 1934	41	-63 to 143	2.2	-3.3 to 8.3
nofreeze	Female	40-64 years	2019	843625	1790	1786	1681 to 1892	4	-102 to 109	0.2	-5.4 to 6.5
nofreeze	Female	40-64 years	2020	848170	1774	1743	1637 to 1853	31	-79 to 137	1.8	-4.3 to 8.4
nofreeze	Female	40-64 years	2021	852209	1754	1701	1592 to 1814	53	-60 to 162	3.1	-3.3 to 10.2
nofreeze	Female	40-64 years	2022	855875	1866	1659	1547 to 1775	207	91 to 319	12.5	5.1 to 20.6
nofreeze	Female	40-64 years	2023	866945	1852	1632	1517 to 1752	220	100 to 335	13.5	5.7 to 22.1
nofreeze	Female	40-64 years	2024	876247	1775	1602	1482 to 1727	173	48 to 293	10.8	2.8 to 19.8
nofreeze	Female	65-79 years	2010	265613	4375	4236	4017 to 4464	139	-89 to 358	3.3	-2.0 to 8.9
nofreeze	Female	65-79 years	2011	273982	4220	4307	4091 to 4529	-87	-309 to 129	-2.0	-6.8 to 3.2
nofreeze	Female	65-79 years	2012	285746	4546	4426	4212 to 4648	120	-102 to 334	2.7	-2.2 to 7.9
nofreeze	Female	65-79 years	2013	296199	4520	4522	4309 to 4742	-2	-222 to 211	-0.0	-4.7 to 4.9
nofreeze	Female	65-79 years	2014	306785	4425	4616	4401 to 4836	-191	-411 to 24	-4.1	-8.5 to 0.5
nofreeze	Female	65-79 years	2015	317187	4552	4703	4486 to 4928	-151	-376 to 66	-3.2	-7.6 to 1.5
nofreeze	Female	65-79 years	2016	327104	4751	4781	4558 to 5010	-30	-259 to 193	-0.6	-5.2 to 4.2
nofreeze	Female	65-79 years	2017	335821	4945	4837	4607 to 5075	108	-130 to 338	2.2	-2.6 to 7.3
nofreeze	Female	65-79 years	2018	345200	4917	4900	4661 to 5148	17	-231 to 256	0.3	-4.5 to 5.5
nofreeze	Female	65-79 years	2019	354589	5042	4961	4710 to 5220	81	-178 to 332	1.6	-3.4 to 7.0
nofreeze	Female	65-79 years	2020	363413	5033	5011	4746 to 5283	22	-250 to 287	0.4	-4.7 to 6.0
nofreeze	Female	65-79 years	2021	372216	5351	5058	4779 to 5347	293	4 to 572	5.8	0.1 to 12.0
nofreeze	Female	65-79 years	2022	382008	5840	5116	4821 to 5425	724	415 to 1019	14.2	7.6 to 21.1
nofreeze	Female	65-79 years	2023	390336	5641	5153	4839 to 5482	488	159 to 802	9.5	2.9 to 16.6
nofreeze	Female	65-79 years	2024	398033	5835	5178	4845 to 5526	657	309 to 990	12.7	5.6 to 20.4
nofreeze	Female	80-89 years	2010	115624	8459	8489	8210 to 8773	-30	-314 to 249	-0.4	-3.6 to 3.0
nofreeze	Female	80-89 years	2011	113761	8212	8228	7968 to 8495	-16	-283 to 244	-0.2	-3.3 to 3.1
nofreeze	Female	80-89 years	2012	112200	8141	7994	7746 to 8246	147	-105 to 395	1.8	-1.3 to 5.1
nofreeze	Female	80-89 years	2013	110714	7769	7770	7531 to 8012	-1	-243 to 238	-0.0	-3.0 to 3.2
nofreeze	Female	80-89 years	2014	108674	7377	7513	7283 to 7747	-136	-370 to 94	-1.8	-4.8 to 1.3
nofreeze	Female	80-89 years	2015	107078	7272	7292	7066 to 7522	-20	-250 to 206	-0.3	-3.3 to 2.9
nofreeze	Female	80-89 years	2016	106165	7112	7122	6897 to 7350	-10	-238 to 215	-0.1	-3.2 to 3.1
nofreeze	Female	80-89 years	2017	105538	7064	6974	6749 to 7203	90	-139 to 315	1.3	-1.9 to 4.7
nofreeze	Female	80-89 years	2018	105795	6906	6887	6656 to 7122	19	-216 to 250	0.3	-3.0 to 3.8
nofreeze	Female	80-89 years	2019	106722	6806	6843	6607 to 7085	-37	-279 to 199	-0.5	-3.9 to 3.0
nofreeze	Female	80-89 years	2020	108469	6744	6852	6604 to 7103	-108	-359 to 140	-1.6	-5.1 to 2.1
nofreeze	Female	80-89 years	2021	110422	7042	6871	6613 to 7136	171	-94 to 429	2.5	-1.3 to 6.5
nofreeze	Female	80-89 years	2022	111418	7351	6829	6560 to 7105	522	246 to 791	7.6	3.5 to 12.1
nofreeze	Female	80-89 years	2023	114511	7238	6914	6628 to 7208	324	30 to 610	4.7	0.4 to 9.2
nofreeze	Female	80-89 years	2024	119253	7391	7093	6783 to 7409	298	-18 to 608	4.2	-0.2 to 9.0
nofreeze	Female	90+ years	2010	26758	6048	6014	5749 to 6286	34	-238 to 299	0.6	-3.8 to 5.2
nofreeze	Female	90+ years	2011	28563	6350	6382	6115 to 6657	-32	-307 to 235	-0.5	-4.6 to 3.8
nofreeze	Female	90+ years	2012	29713	6854	6600	6332 to 6875	254	-21 to 522	3.8	-0.3 to 8.2
nofreeze	Female	90+ years	2013	30374	6587	6708	6443 to 6982	-121	-395 to 144	-1.8	-5.7 to 2.2
nofreeze	Female	90+ years	2014	31128	6601	6834	6567 to 7107	-233	-506 to 34	-3.4	-7.1 to 0.5
nofreeze	Female	90+ years	2015	31835	6914	6949	6678 to 7225	-35	-311 to 236	-0.5	-4.3 to 3.5
nofreeze	Female	90+ years	2016	31826	6905	6907	6636 to 7185	-2	-280 to 269	-0.0	-3.9 to 4.1
nofreeze	Female	90+ years	2017	32083	6951	6921	6644 to 7207	30	-256 to 307	0.4	-3.6 to 4.6
nofreeze	Female	90+ years	2018	31905	6978	6843	6560 to 7133	135	-155 to 418	2.0	-2.2 to 6.4
nofreeze	Female	90+ years	2019	31795	6750	6779	6485 to 7081	-29	-331 to 265	-0.4	-4.7 to 4.1
nofreeze	Female	90+ years	2020	31807	6705	6742	6439 to 7054	-37	-349 to 266	-0.5	-4.9 to 4.1
nofreeze	Female	90+ years	2021	32145	6969	6774	6455 to 7104	195	-135 to 514	2.9	-1.9 to 8.0
nofreeze	Female	90+ years	2022	32228	7537	6752	6419 to 7099	785	438 to 1118	11.6	6.2 to 17.4
nofreeze	Female	90+ years	2023	31624	6837	6587	6245 to 6943	250	-106 to 592	3.8	-1.5 to 9.5
nofreeze	Female	90+ years	2024	31326	6726	6487	6130 to 6860	239	-134 to 596	3.7	-2.0 to 9.7
nofreeze	Female	Total	2010	2431447	21472	21282	20821 to 21748	190	-276 to 651	0.9	-1.3 to 3.1
nofreeze	Female	Total	2012	2486999	21920	21462	21021 to 21905	458	15 to 899	2.1	0.1 to 4.3
nofreeze	Female	Total	2013	2515367	21306	21392	20962 to 21830	-86	-524 to 344	-0.4	-2.4 to 1.6
nofreeze	Female	Total	2014	2541622	20688	21305	20879 to 21738	-617	-1050 to -191	-2.9	-4.8 to -0.9
nofreeze	Female	Total	2015	2566978	20987	21239	20814 to 21671	-252	-684 to 173	-1.2	-3.2 to 0.8
nofreeze	Female	Total	2016	2588874	21043	21055	20624 to 21490	-12	-447 to 419	-0.1	-2.1 to 2.0
nofreeze	Female	Total	2017	2609187	21125	20928	20489 to 21374	197	-249 to 636	0.9	-1.2 to 3.1
nofreeze	Female	Total	2018	2627248	20970	20770	20317 to 21229	200	-259 to 653	1.0	-1.2 to 3.2
nofreeze	Female	Total	2019	2643139	20705	20670	20203 to 21144	35	-439 to 502	0.2	-2.1 to 2.5
nofreeze	Female	Total	2020	2661018	20568	20642	20156 to 21137	-74	-569 to 412	-0.4	-2.7 to 2.0
nofreeze	Female	Total	2021	2672110	21424	20691	20178 to 21211	733	213 to 1246	3.5	1.0 to 6.2
nofreeze	Female	Total	2022	2687938	22892	20636	20103 to 21184	2256	1708 to 2789	10.9	8.1 to 13.9
nofreeze	Female	Total	2023	2723514	21926	20558	19997 to 21137	1368	789 to 1929	6.7	3.7 to 9.6
nofreeze	Female	Total	2024	2754485	22055	20628	20036 to 21235	1427	820 to 2019	6.9	3.9 to 10.1
